# Supplementary material for: Human Leukocyte Antigen Fine-Mapping and Correlation Analysis of Han and Minority Leprosy Patients in Southern China
Source: Front Genet. 2022 Jun 13;13:888361. doi: 10.3389/fgene.2022.888361 (PMC9234480; doi:10.3389/fgene.2022.888361)
Supplement: Supplementary file 4 [file Table1.XLSX]

## Sheet: DQB1
CHR	SNP	BP	A1	TEST	NMISS	OR	SE	L95	U95	STAT	P
6	AA_DQB1_-10_32634317_A	32634335	A	ADD	352	0.4816	0.2919	0.2718	0.8534	-2.503	0.01231
6	AA_DQB1_-10_32634317_S	32634337	AAAAAAAAAA	ADD	352	0.4816	0.2919	0.2718	0.8534	-2.503	0.01231
6	AA_DQB1_116_32629962_I	32629963	AAAAAAAAAA	ADD	337	1.246	0.1627	0.9061	1.714	1.354	0.1758
6	AA_DQB1_116_32629962_V	32629962	A	ADD	337	1.246	0.1627	0.9061	1.714	1.354	0.1758
6	AA_DQB1_125_32629935_A	32629935	AAAAAAAAAA	ADD	335	0.5272	0.1652	0.3813	0.7288	-3.875	0.0001067
6	AA_DQB1_125_32629935_G	32629936	AAAAAAAAAA	ADD	349	1.731	0.1882	1.197	2.503	2.915	0.003562
6	AA_DQB1_125_32629935_S	32629937	AAAAAAAAAA	ADD	337	1.246	0.1627	0.9061	1.714	1.354	0.1758
6	AA_DQB1_126_32629932_H	32629933	AAAAAAAAAA	ADD	338	1.131	0.1722	0.8073	1.585	0.7165	0.4737
6	AA_DQB1_126_32629932_Q	32629932	A	ADD	338	1.131	0.1722	0.8073	1.585	0.7165	0.4737
6	AA_DQB1_13_32632820	32632820	A	ADD	340	1.299	0.1584	0.952	1.771	1.65	0.09904
6	AA_DQB1_135_32629905_D	32629905	A	ADD	352	0.7451	0.6423	0.2116	2.624	-0.4581	0.6469
6	AA_DQB1_135_32629905_G	32629906	AAAAAAAAAA	ADD	352	0.7451	0.6423	0.2116	2.624	-0.4581	0.6469
6	AA_DQB1_14_32632817	32632817	T	ADD	337	1.246	0.1627	0.9061	1.714	1.354	0.1758
6	AA_DQB1_140_32629890_A	32629891	A	ADD	335	0.6559	0.1677	0.4722	0.9111	-2.515	0.0119
6	AA_DQB1_140_32629890_T	32629890	AAAAAAAAAA	ADD	335	0.6559	0.1677	0.4722	0.9111	-2.515	0.0119
6	AA_DQB1_167_32629809_H	32629810	AAAAAAAAAA	ADD	340	1.299	0.1584	0.952	1.771	1.65	0.09904
6	AA_DQB1_167_32629809_R	32629809	A	ADD	340	1.299	0.1584	0.952	1.771	1.65	0.09904
6	AA_DQB1_-17_32634338_A	32634348	A	ADD	351	1.822	0.1996	1.232	2.694	3.004	0.002664
6	AA_DQB1_-17_32634338_P	32634350	AAAAAAAAAA	ADD	351	1.822	0.1996	1.232	2.694	3.004	0.002664
6	AA_DQB1_-18_32634341_A	32634353	AAAAAAAAAA	ADD	340	1.048	0.1541	0.7747	1.417	0.3034	0.7615
6	AA_DQB1_-18_32634341_V	32634351	A	ADD	339	1.058	0.1544	0.7817	1.432	0.3652	0.7149
6	AA_DQB1_182_32629764_N	32629764	AAAAAAAAAA	ADD	335	0.6559	0.1677	0.4722	0.9111	-2.515	0.0119
6	AA_DQB1_182_32629764_S	32629765	A	ADD	335	0.6559	0.1677	0.4722	0.9111	-2.515	0.0119
6	AA_DQB1_185_32629755_I	32629755	AAAAAAAAAA	ADD	336	0.598	0.2322	0.3794	0.9427	-2.214	0.02682
6	AA_DQB1_185_32629755_T	32629756	A	ADD	336	0.598	0.2322	0.3794	0.9427	-2.214	0.02682
6	AA_DQB1_197_32629210_N	32629211	AAAAAAAAAA	ADD	351	1.822	0.1996	1.232	2.694	3.004	0.002664
6	AA_DQB1_197_32629210_S	32629210	A	ADD	351	1.822	0.1996	1.232	2.694	3.004	0.002664
6	AA_DQB1_203_32629192_I	32629192	A	ADD	334	1.252	0.1607	0.9135	1.715	1.397	0.1624
6	AA_DQB1_203_32629192_V	32629193	AAAAAAAAAA	ADD	334	1.252	0.1607	0.9135	1.715	1.397	0.1624
6	AA_DQB1_-21_32634350_D	32634359	AAAAAAAAAA	ADD	333	1.257	0.1609	0.9167	1.722	1.419	0.1558
6	AA_DQB1_-21_32634350_G	32634357	A	ADD	333	1.257	0.1609	0.9167	1.722	1.419	0.1558
6	AA_DQB1_220_32629141_H	32629141	AAAAAAAAAA	ADD	335	0.5272	0.1652	0.3813	0.7288	-3.875	0.0001067
6	AA_DQB1_220_32629141_R	32629142	A	ADD	335	0.5272	0.1652	0.3813	0.7288	-3.875	0.0001067
6	AA_DQB1_221_32629138_H	32629138	AAAAAAAAAA	ADD	335	0.5272	0.1652	0.3813	0.7288	-3.875	0.0001067
6	AA_DQB1_221_32629138_Q	32629139	A	ADD	335	0.5272	0.1652	0.3813	0.7288	-3.875	0.0001067
6	AA_DQB1_224_32629129_Q	32629129	A	ADD	337	1.246	0.1627	0.9061	1.714	1.354	0.1758
6	AA_DQB1_224_32629129_R	32629130	AAAAAAAAAA	ADD	337	1.246	0.1627	0.9061	1.714	1.354	0.1758
6	AA_DQB1_23_32632790	32632791	T	ADD	351	0.1954	0.5791	0.06282	0.608	-2.819	0.004811
6	AA_DQB1_26_32632781_G	32632783	AAAAAAAAAA	ADD	336	1.084	0.1593	0.7937	1.482	0.509	0.6107
6	AA_DQB1_26_32632781_L	32632781	AAAAAAAAAA	ADD	339	0.5976	0.1913	0.4107	0.8695	-2.691	0.007129
6	AA_DQB1_26_32632781_Y	32632782	AAAAAAAAAA	ADD	340	1.299	0.1584	0.952	1.771	1.65	0.09904
6	AA_DQB1_-27_32634368_A	32634368	A	ADD	338	1.223	0.1622	0.89	1.681	1.241	0.2144
6	AA_DQB1_-27_32634368_S	32634370	AAAAAAAAAA	ADD	338	1.223	0.1622	0.89	1.681	1.241	0.2144
6	AA_DQB1_28_32632775	32632776	T	ADD	352	0.4816	0.2919	0.2718	0.8534	-2.503	0.01231
6	AA_DQB1_3_32634281_P	32634282	AAAAAAAAAA	ADD	351	1.822	0.1996	1.232	2.694	3.004	0.002664
6	AA_DQB1_3_32634281_S	32634281	A	ADD	351	1.822	0.1996	1.232	2.694	3.004	0.002664
6	AA_DQB1_30_32632769_H	32632770	AAAAAAAAAA	ADD	337	1.242	0.1629	0.9028	1.71	1.332	0.1828
6	AA_DQB1_30_32632769_S	32632771	AAAAAAAAAA	ADD	352	0.4816	0.2919	0.2718	0.8534	-2.503	0.01231
6	AA_DQB1_30_32632769_Y	32632769	A	ADD	337	0.9745	0.1544	0.7201	1.319	-0.1672	0.8672
6	AA_DQB1_37_32632748_D	32632750	AAAAAAAAAA	ADD	351	1.822	0.1996	1.232	2.694	3.004	0.002664
6	AA_DQB1_37_32632748_I	32632749	AAAAAAAAAA	ADD	352	0.4816	0.2919	0.2718	0.8534	-2.503	0.01231
6	AA_DQB1_37_32632748_Y	32632748	A	ADD	351	1.248	0.1729	0.889	1.751	1.279	0.2008
6	AA_DQB1_38_32632745	32632745	A	ADD	336	0.6634	0.1631	0.4819	0.9134	-2.516	0.01188
6	AA_DQB1_-4_32634299_L	32634301	AAAAAAAAAA	ADD	333	1.257	0.1609	0.9167	1.722	1.419	0.1558
6	AA_DQB1_-4_32634299_V	32634299	A	ADD	333	1.257	0.1609	0.9167	1.722	1.419	0.1558
6	AA_DQB1_45_32632724	32632724	T	ADD	341	0.8379	0.1984	0.568	1.236	-0.8915	0.3727
6	AA_DQB1_46_32632721	32632721	T	ADD	352	0.4816	0.2919	0.2718	0.8534	-2.503	0.01231
6	AA_DQB1_47_32632718	32632718	T	ADD	352	0.4816	0.2919	0.2718	0.8534	-2.503	0.01231
6	AA_DQB1_-5_32634302_L	32634311	AAAAAAAAAA	ADD	348	1.343	0.4604	0.5446	3.31	0.64	0.5222
6	AA_DQB1_-5_32634302_P	32634308	A	ADD	333	1.257	0.1609	0.9167	1.722	1.419	0.1558
6	AA_DQB1_-5_32634302_S	32634310	AAAAAAAAAA	ADD	338	1.223	0.1622	0.89	1.681	1.241	0.2144
6	AA_DQB1_52_32632703	32632710	T	ADD	352	0.4816	0.2919	0.2718	0.8534	-2.503	0.01231
6	AA_DQB1_53_32632700	32632708	A	ADD	335	0.5272	0.1652	0.3813	0.7288	-3.875	0.0001067
6	AA_DQB1_55_32632694_L	32632704	AAAAAAAAAA	ADD	352	0.4816	0.2919	0.2718	0.8534	-2.503	0.01231
6	AA_DQB1_55_32632694_P	32632702	AAAAAAAAAA	ADD	336	0.7674	0.1659	0.5544	1.062	-1.596	0.1106
6	AA_DQB1_55_32632694_R	32632703	A	ADD	336	0.6137	0.1623	0.4465	0.8435	-3.009	0.00262
6	AA_DQB1_56_32632691	32632700	T	ADD	351	0.2984	0.501	0.1118	0.7966	-2.414	0.01578
6	AA_DQB1_57_32632688_A	32632690	AAAAAAAAAA	ADD	352	0.4458	0.263	0.2662	0.7465	-3.071	0.002131
6	AA_DQB1_57_32632688_D	32632688	A	ADD	336	0.8333	0.1546	0.6155	1.128	-1.18	0.2381
6	AA_DQB1_57_32632688_S	32632691	AAAAAAAAAA	ADD	341	1.109	0.1715	0.7921	1.552	0.6014	0.5476
6	AA_DQB1_57_32632688_V	32632689	AAAAAAAAAA	ADD	350	1.079	0.3122	0.5853	1.99	0.2444	0.8069
6	AA_DQB1_-6_32634305_A	32634321	AAAAAAAAAA	ADD	351	0.1954	0.5791	0.06282	0.608	-2.819	0.004811
6	AA_DQB1_-6_32634305_S	32634320	AAAAAAAAAA	ADD	333	1.257	0.1609	0.9167	1.722	1.419	0.1558
6	AA_DQB1_-6_32634305_T	32634318	A	ADD	333	1.079	0.1577	0.7922	1.47	0.4827	0.6293
6	AA_DQB1_66_32632661	32632661	T	ADD	350	1.044	0.1636	0.7577	1.439	0.2637	0.792
6	AA_DQB1_67_32632658	32632658	T	ADD	350	1.044	0.1636	0.7577	1.439	0.2637	0.792
6	AA_DQB1_70_32632649_E	32632654	AAAAAAAAAA	ADD	351	0.2984	0.501	0.1118	0.7966	-2.414	0.01578
6	AA_DQB1_70_32632649_G	32632653	AAAAAAAAAA	ADD	336	1.288	0.1614	0.9385	1.767	1.567	0.1171
6	AA_DQB1_70_32632649_R	32632652	A	ADD	335	1.11	0.1586	0.8136	1.515	0.6587	0.5101
6	AA_DQB1_71_32632646_A	32632648	AAAAAAAAAA	ADD	337	1.246	0.1627	0.9061	1.714	1.354	0.1758
6	AA_DQB1_71_32632646_D	32632649	AAAAAAAAAA	ADD	351	0.2984	0.501	0.1118	0.7966	-2.414	0.01578
6	AA_DQB1_71_32632646_K	32632647	AAAAAAAAAA	ADD	352	0.4816	0.2919	0.2718	0.8534	-2.503	0.01231
6	AA_DQB1_71_32632646_T	32632646	A	ADD	336	0.8561	0.1528	0.6346	1.155	-1.017	0.309
6	AA_DQB1_74_32632637_A	32632638	AAAAAAAAAA	ADD	352	0.4816	0.2919	0.2718	0.8534	-2.503	0.01231
6	AA_DQB1_74_32632637_E	32632637	A	ADD	336	0.8561	0.1528	0.6346	1.155	-1.017	0.309
6	AA_DQB1_74_32632637_S	32632639	AAAAAAAAAA	ADD	336	1.074	0.16	0.7851	1.47	0.4475	0.6545
6	AA_DQB1_75_32632634	32632634	T	ADD	336	0.8561	0.1528	0.6346	1.155	-1.017	0.309
6	AA_DQB1_77_32632628	32632630	T	ADD	337	0.9782	0.1539	0.7236	1.322	-0.1432	0.8861
6	AA_DQB1_84_32632607	32632611	A	ADD	335	0.5272	0.1652	0.3813	0.7288	-3.875	0.0001067
6	AA_DQB1_85_32632604	32632609	A	ADD	335	0.5272	0.1652	0.3813	0.7288	-3.875	0.0001067
6	AA_DQB1_86_32632601_A	32632605	A	ADD	338	0.5082	0.165	0.3678	0.7022	-4.103	4.076e-05
6	AA_DQB1_86_32632601_E	32632603	AAAAAAAAAA	ADD	335	0.5272	0.1652	0.3813	0.7288	-3.875	0.0001067
6	AA_DQB1_87_32632598_F	32632600	AAAAAAAAAA	ADD	352	1.83	0.1917	1.257	2.665	3.152	0.001623
6	AA_DQB1_87_32632598_L	32632598	AAAAAAAAAA	ADD	335	0.5272	0.1652	0.3813	0.7288	-3.875	0.0001067
6	AA_DQB1_87_32632598_Y	32632599	AAAAAAAAAA	ADD	335	1.214	0.1627	0.8822	1.669	1.19	0.2342
6	AA_DQB1_89_32632592	32632592	T	ADD	335	0.5272	0.1652	0.3813	0.7288	-3.875	0.0001067
6	AA_DQB1_9_32632832_F	32632833	AAAAAAAAAA	ADD	350	0.644	0.3525	0.3228	1.285	-1.248	0.2119
6	AA_DQB1_9_32632832_L	32632834	AAAAAAAAAA	ADD	351	1.822	0.1996	1.232	2.694	3.004	0.002664
6	AA_DQB1_9_32632832_Y	32632832	A	ADD	351	1.439	0.1767	1.018	2.035	2.061	0.03928
6	AA_DQB1_-9_32634314_I	32634334	AAAAAAAAAA	ADD	338	1.223	0.1622	0.89	1.681	1.241	0.2144
6	AA_DQB1_-9_32634314_M	32634332	A	ADD	338	1.223	0.1622	0.89	1.681	1.241	0.2144
6	AA_DQB1_90_32632589	32632589	A	ADD	335	0.5272	0.1652	0.3813	0.7288	-3.875	0.0001067
6	HLA_DQB1_02	32631061	AAAAAAAAAA	ADD	352	0.4816	0.2919	0.2718	0.8534	-2.503	0.01231
6	HLA_DQB1_0201	32631062	AAAAAAAAAA	ADD	352	0.4346	0.3292	0.228	0.8285	-2.532	0.01135
6	HLA_DQB1_0202	32631063	AAAAAAAAAA	ADD	352	0.7451	0.6423	0.2116	2.624	-0.4581	0.6469
6	HLA_DQB1_03	32631064	AAAAAAAAAA	ADD	336	0.7674	0.1659	0.5544	1.062	-1.596	0.1106
6	HLA_DQB1_0301	32631065	AAAAAAAAAA	ADD	341	0.8379	0.1984	0.568	1.236	-0.8915	0.3727
6	HLA_DQB1_0302	32631066	AAAAAAAAAA	ADD	352	0.3918	0.5198	0.1414	1.085	-1.803	0.07142
6	HLA_DQB1_04	32631072	AAAAAAAAAA	ADD	351	0.2984	0.501	0.1118	0.7966	-2.414	0.01578
6	HLA_DQB1_0401	32631073	AAAAAAAAAA	ADD	351	0.1954	0.5791	0.06282	0.608	-2.819	0.004811
6	HLA_DQB1_05	32631075	AAAAAAAAAA	ADD	337	1.246	0.1627	0.9061	1.714	1.354	0.1758
6	HLA_DQB1_0501	32631076	AAAAAAAAAA	ADD	352	1.221	0.3394	0.6277	2.374	0.5876	0.5568
6	HLA_DQB1_0502	32631077	AAAAAAAAAA	ADD	338	1.131	0.1722	0.8073	1.585	0.7165	0.4737
6	HLA_DQB1_0503	32631078	AAAAAAAAAA	ADD	352	1.582	0.43	0.681	3.674	1.066	0.2862
6	HLA_DQB1_06	32631079	AAAAAAAAAA	ADD	349	1.731	0.1882	1.197	2.503	2.915	0.003562
6	HLA_DQB1_0601	32631080	AAAAAAAAAA	ADD	351	1.822	0.1996	1.232	2.694	3.004	0.002664
